# Supplementary material for: Elucidating the interplay between intracellular manganese–iron-ratio and radiotolerance across all domains of life
Source: FEMS Microbes. 2026 May 28;7:xtag029. doi: 10.1093/femsmc/xtag029 (PMC13251893; doi:10.1093/femsmc/xtag029)
Supplement: xtag029_Supplemental_Files [file xtag029_supplemental_files.zip]

Archive with 2 entries (2 files):
- FEMSMC-2025-072.R2 supplementary data - reviews and author response.docx
- Supplementary_final.docx
